# Supplementary material for: Regulation of Benzo[a]pyrene-Induced Hepatic Lipid Accumulation through CYP1B1-Induced mTOR-Mediated Lipophagy
Source: Int J Mol Sci. 2024 Jan 22;25(2):1324. doi: 10.3390/ijms25021324 (PMC10816991; doi:10.3390/ijms25021324)
Supplement: Supplementary file 1 [file ijms-25-01324-s001.zip]

Archive with 1 entries (1 files):
- ijms-2823776-supplementary.pdf
